# Supplementary material for: Food insecurity among disabled adults
Source: Eur J Public Health. 2022 May 13;32(4):593–9. doi: 10.1093/eurpub/ckac034 (PMC9341842; doi:10.1093/eurpub/ckac034)
Supplement: ckac034_Supplementary_Data [file ckac034_supplementary_data.zip]

Archive with 3 entries (3 files):
- ejph-2021-06-om-0756-File006.docx
- ejph-2021-06-om-0756-File007.docx
- ejph-2021-06-om-0756-File008.docx
